# Supplementary material for: Isoetes nana, a new species from the coastal mountains of southeastern Brazil
Source: PhytoKeys. 2017 Nov 3;(89):91–105. doi: 10.3897/phytokeys.89.20171 (PMC5672152; doi:10.3897/phytokeys.89.20171)
Supplement: XML Treatment for Isoetes nana [file phytokeys.89.20171-treatment1.xml]

<!DOCTYPE tp:taxon-treatment
  PUBLIC "-//TaxonX//DTD Taxonomic Treatment Publishing DTD v0 20100105//EN" "tax-treatment-NSO.dtd">
<tp:taxon-treatment xmlns:tp="http://www.plazi.org/taxpub"><tp:treatment-meta><kwd-group><label>Taxon classification</label><kwd><named-content xmlns:xlink="http://www.w3.org/1999/xlink" content-type="kingdom">Plantae</named-content></kwd><kwd><named-content xmlns:xlink="http://www.w3.org/1999/xlink" content-type="order">Isoetales</named-content></kwd><kwd><named-content xmlns:xlink="http://www.w3.org/1999/xlink" content-type="family">Isoetaceae</named-content></kwd></kwd-group><mixed-citation publication-type="journal"><person-group><name><surname>Pereira</surname><given-names>Jovani B. S.</given-names></name><name><surname>Stützel</surname><given-names>Thomas</given-names></name><name><surname>Schulz</surname><given-names>Christian</given-names></name></person-group><article-title>
          <italic><tp:taxon-name><tp:taxon-name-part taxon-name-part-type="genus" reg="Isoetes">Isoetes</tp:taxon-name-part> <tp:taxon-name-part taxon-name-part-type="species" reg="nana">nana</tp:taxon-name-part></tp:taxon-name></italic>, a new species from the coastal mountains of southeastern Brazil</article-title><source>PhytoKeys</source><day>3</day><month>11</month><year>2017</year><volume>2017</volume><issue>89</issue><fpage>91</fpage><lpage>105</lpage><pub-id pub-id-type="doi">10.3897/phytokeys.89.20171</pub-id></mixed-citation></tp:treatment-meta><tp:nomenclature><tp:taxon-name>
            <tp:taxon-name-part taxon-name-part-type="genus" reg="Isoetes">Isoetes</tp:taxon-name-part>
            <tp:taxon-name-part taxon-name-part-type="species" reg="nana">nana</tp:taxon-name-part>
            <object-id xmlns:xlink="http://www.w3.org/1999/xlink" content-type="ipni" xlink:type="simple">urn:lsid:ipni.org:names:77167028-1</object-id>
          </tp:taxon-name><tp:taxon-authority>J.B.S. Pereira</tp:taxon-authority><tp:taxon-status xmlns:xlink="http://www.w3.org/1999/xlink" xlink:type="simple">sp. nov.</tp:taxon-status><xref ref-type="fig" rid="F1">Figs 1A–G</xref><xref ref-type="fig" rid="F7">; 7A–C</xref></tp:nomenclature><tp:treatment-sec sec-type="diagnosis" id="SECID0EXEAC"><title>Diagnosis.</title><p>
            <italic><tp:taxon-name><tp:taxon-name-part taxon-name-part-type="genus" reg="Isoetes">Isoetes</tp:taxon-name-part> <tp:taxon-name-part taxon-name-part-type="species" reg="nana">nana</tp:taxon-name-part></tp:taxon-name></italic> can be distinguished from its closely resembling species by a set of characters that include 5–15 small leaves per individual, erect, reaching up to 3.5cm long, megaspore rugulate (rarely laevigate or obscurely cristate) and microspore sparsely echinate.</p></tp:treatment-sec><tp:treatment-sec sec-type="material" id="SECID0EIFAC"><title>Type.</title><p>BRAZIL. Rio de Janeiro: Serra de Itatiaia, March 1894, <italic>Ule 98</italic> (holotype: G!; isotype: HBG!).</p></tp:treatment-sec><tp:treatment-sec sec-type="description" id="SECID0EQFAC"><title>Description.</title><p>Plants terrestrial or aquatic. Corm globose to subglobose, 0.3–0.8cm wide, 2–lobed. Roots conspicuous, dichotomously branched. Leaves 0.6–1.2mm wide at mid length, 1.5–3.5 cm long, 5–15, linear to triangular, straight, erect, apex acute; alae 0.9–1.6 cm long, stretching 1/2–3/4 of total leaf length. Subula semi–terete, olive–green in dry material. Labium present, caducous. Ligule not seen. Velum covering ca. 1/2 of the sporangium surface. Scales absent. Sporangium 1.0–1.5 mm wide, 1.5–2.0 mm long, orbiculate to elliptic, hyaline throughout. Megaspore 480–520 µm diameter (average = 500 µm, <italic>N</italic> = 10), trilete, white, not lustrous, subspheroidal; laesures straight, narrowly triangular, higher than wide, with straight and parallel sides, apex acute, slightly lower close to the pole; macrosculpture of the proximal and distal surfaces rugulate (rarely laevigate or obscurely cristate), microsculpture of the proximal and distal surfaces with terminal ends of anastomosed bars joined forming bacillae or more rarely echinulae; equatorial ridges arched, with straight and parallel sides, rounded. Microspore 29–33µm long (average = 31 µm, <italic>N</italic> = 20), light brown, monolete; laesurae straight, without prominent invagination, macrosculpture on the proximal and distal surface sparsely echinate, echinulae low, microsculpture baculate and granulate.</p><fig id="F1" position="float" orientation="portrait"><label>Figure 1.</label><caption><p>
                <italic><tp:taxon-name><tp:taxon-name-part taxon-name-part-type="genus" reg="Isoetes">Isoetes</tp:taxon-name-part> <tp:taxon-name-part taxon-name-part-type="species" reg="nana">nana</tp:taxon-name-part></tp:taxon-name></italic> sp. nov. (from the holotype: Ule 98, G). <bold>A1–4</bold> Habit (images are courtesy of the herbarium G) <bold>B–D</bold> Megaspore <bold>B</bold> Proximal view of an obscurely cristate (B1) and rugulate (B2) megaspore <bold>C</bold> Distal view (&lt;*portion of the megaspore covered by sporangium tissue) <bold>D</bold> Equatorial view <bold>E–G</bold> Microspore <bold>E</bold> Proximal view <bold>F</bold> Equatorial view <bold>G</bold> Distal view. Scale bars: <bold>A1–4</bold> = 1 cm; <bold>B–D</bold> = 100 µm; <bold>E–G</bold> = 2 µm.</p></caption><graphic xmlns:xlink="http://www.w3.org/1999/xlink" xlink:href="phytokeys-89-091-g001.jpg" position="float" orientation="portrait" xlink:type="simple" id="oo_166428.jpg"/></fig></tp:treatment-sec><tp:treatment-sec sec-type="material" id="SECID0EKHAC"><title>Additional specimens examined.</title><p>BRAZIL. Rio de Janeiro: Serra de Itatiaia, em pequenas bacias d’água dos rochedos, Mar. 1894, <italic>Ule s.n.</italic> (P01591972; <ext-link xmlns:xlink="http://www.w3.org/1999/xlink" xlink:type="simple" ext-link-type="uri" xlink:href="https://science.mnhn.fr/institution/mnhn/collection/p/item/p01591972">https://science.mnhn.fr/institution/mnhn/collection/p/item/p01591972</ext-link>).</p></tp:treatment-sec><tp:treatment-sec sec-type="distribution" id="SECID0EXHAC"><title>Distribution and habitat.</title><p>
            <italic><tp:taxon-name><tp:taxon-name-part taxon-name-part-type="genus" reg="Isoetes">Isoetes</tp:taxon-name-part> <tp:taxon-name-part taxon-name-part-type="species" reg="nana">nana</tp:taxon-name-part></tp:taxon-name></italic> is known only from the type locality at Serra de Itatiaia, Rio de Janeiro (Figure <xref ref-type="fig" rid="F2">2</xref>). According to the label on herbarium sheets, the population was found at elevations of about 2300 m and recorded as aquatic, growing in small ponds on rocky outcrops.</p><fig id="F2" position="float" orientation="portrait"><label>Figure 2.</label><caption><p>Geographical distribution of <italic><tp:taxon-name><tp:taxon-name-part taxon-name-part-type="genus" reg="Isoetes">Isoetes</tp:taxon-name-part> <tp:taxon-name-part taxon-name-part-type="species" reg="nana">nana</tp:taxon-name-part></tp:taxon-name></italic> (blue circle), <italic><tp:taxon-name><tp:taxon-name-part taxon-name-part-type="genus" reg="Isoetes">I.</tp:taxon-name-part> <tp:taxon-name-part taxon-name-part-type="species" reg="maxima">maxima</tp:taxon-name-part></tp:taxon-name></italic> (purple triangle), <italic><tp:taxon-name><tp:taxon-name-part taxon-name-part-type="genus" reg="Isoetes">I.</tp:taxon-name-part> <tp:taxon-name-part taxon-name-part-type="species" reg="quiririensis">quiririensis</tp:taxon-name-part></tp:taxon-name></italic> (orange diamond) and <italic><tp:taxon-name><tp:taxon-name-part taxon-name-part-type="genus" reg="Isoetes">I.</tp:taxon-name-part> <tp:taxon-name-part taxon-name-part-type="species" reg="weberi">weberi</tp:taxon-name-part></tp:taxon-name></italic> (green squares) in southeastern South America. In Brazil: MG=Minas Gerais; PR=Paraná; RJ=Rio de Janeiro; RS=Rio Grande do Sul; SC=Santa Catarina; SP=São Paulo.</p></caption><graphic xmlns:xlink="http://www.w3.org/1999/xlink" xlink:href="phytokeys-89-091-g002.jpg" position="float" orientation="portrait" xlink:type="simple" id="oo_166429.jpg"/></fig><!--PageBreak--></tp:treatment-sec><tp:treatment-sec sec-type="comments" id="SECID0EGKAC"><title>Comments.</title><p>The two collections (Ule 98, kept in G and HBG and Ule <italic>s.n.</italic> kept in P) made by Ule at Serra de Itatiaia (Rio de Janeiro, Brazil) in March 1894 are probably a single collection. Fuchs-Eckert labelled the collection Ule 98 (G) as <italic><tp:taxon-name><tp:taxon-name-part taxon-name-part-type="genus" reg="Isoetes">Isoetes</tp:taxon-name-part> <tp:taxon-name-part taxon-name-part-type="species" reg="nana">nana</tp:taxon-name-part></tp:taxon-name></italic> and also cited this name in a published paper (<xref ref-type="bibr" rid="B2">Fuchs-Eckert 1982</xref>: 255). <xref ref-type="bibr" rid="B5">Hickey (1985)</xref> also pointed out the unique characters of the megaspore of <italic><tp:taxon-name><tp:taxon-name-part taxon-name-part-type="genus" reg="Isoetes">I.</tp:taxon-name-part> <tp:taxon-name-part taxon-name-part-type="species" reg="nana">nana</tp:taxon-name-part></tp:taxon-name></italic> in his doctoral thesis <!--PageBreak-->(<xref ref-type="bibr" rid="B5">Hickey 1985</xref>: 142). However, neither Fuchs-Eckert nor Hickey have diagnosed and validly published this new taxon. <italic><tp:taxon-name><tp:taxon-name-part taxon-name-part-type="genus" reg="Isoetes">Isoetes</tp:taxon-name-part> <tp:taxon-name-part taxon-name-part-type="species" reg="nana">nana</tp:taxon-name-part></tp:taxon-name></italic> is known only from these two collections. Although we tried three times to re-collect <italic><tp:taxon-name><tp:taxon-name-part taxon-name-part-type="genus" reg="Isoetes">Isoetes</tp:taxon-name-part> <tp:taxon-name-part taxon-name-part-type="species" reg="nana">nana</tp:taxon-name-part></tp:taxon-name></italic>, without success (all our attempts were with bad weather, including heavy rain), no additional collections have been made until now. The lack of recent collections of this species may probably be due to two main reasons: first, because of its rarity; second, because it has been overlooked (as many <italic><tp:taxon-name><tp:taxon-name-part taxon-name-part-type="genus" reg="Isoetes">Isoetes</tp:taxon-name-part></tp:taxon-name></italic> species) by botanists during fieldwork.</p><p>In the same Serra do Itatiaia, three other <italic><tp:taxon-name><tp:taxon-name-part taxon-name-part-type="genus" reg="Isoetes">Isoetes</tp:taxon-name-part></tp:taxon-name></italic> taxa occur: <italic><tp:taxon-name><tp:taxon-name-part taxon-name-part-type="genus" reg="Isoetes">I.</tp:taxon-name-part> <tp:taxon-name-part taxon-name-part-type="species" reg="ulei">ulei</tp:taxon-name-part></tp:taxon-name></italic> U. Weber, <italic><tp:taxon-name><tp:taxon-name-part taxon-name-part-type="genus" reg="Isoetes">I.</tp:taxon-name-part> <tp:taxon-name-part taxon-name-part-type="species" reg="martii">martii</tp:taxon-name-part></tp:taxon-name></italic> A. Braun and <tp:taxon-name><tp:taxon-name-part taxon-name-part-type="genus" reg="Isoetes">I.</tp:taxon-name-part> <tp:taxon-name-part taxon-name-part-type="hybrid-sign">×</tp:taxon-name-part> <tp:taxon-name-part taxon-name-part-type="species" reg="goebelii">goebelii</tp:taxon-name-part></tp:taxon-name> U. Weber (<italic>pro sp.</italic>) (<italic><tp:taxon-name><tp:taxon-name-part taxon-name-part-type="genus" reg="Isoetes">I.</tp:taxon-name-part> <tp:taxon-name-part taxon-name-part-type="species" reg="martii">martii</tp:taxon-name-part></tp:taxon-name> × <tp:taxon-name><tp:taxon-name-part taxon-name-part-type="genus" reg="Isoetes">Isoetes</tp:taxon-name-part></tp:taxon-name> sp.</italic>) (Figs <xref ref-type="fig" rid="F3">3</xref>–<xref ref-type="fig" rid="F5">5</xref>). <italic><tp:taxon-name><tp:taxon-name-part taxon-name-part-type="genus" reg="Isoetes">Isoetes</tp:taxon-name-part> <tp:taxon-name-part taxon-name-part-type="species" reg="nana">nana</tp:taxon-name-part></tp:taxon-name></italic> can be easily distinguished from these species and the hybrid by its few leaves (5–15 per individual vs. more than 15 per individual, rarely 10 leaves in <italic><tp:taxon-name><tp:taxon-name-part taxon-name-part-type="genus" reg="Isoetes">I.</tp:taxon-name-part> <tp:taxon-name-part taxon-name-part-type="species" reg="martii">martii</tp:taxon-name-part></tp:taxon-name></italic>) that are short (1.5–3.5 cm vs. &gt; 6 cm) and by its megaspore rugulate, rarely laevigate or obscurely cristate (vs. reticulate or distinctly cristate) and microspore sparsely echinate (vs. laevigate or densely echinate) (Table <xref ref-type="table" rid="T1">1</xref>–<xref ref-type="table" rid="T2">2</xref>).</p><fig id="F3" position="float" orientation="portrait"><label>Figure 3.</label><caption><p>
                <abbrev xmlns:xlink="http://www.w3.org/1999/xlink" xlink:title="Scanning electron microscope" id="ABBRID0E4PAC" xlink:type="simple">SEM</abbrev> images of the megaspore of <italic><tp:taxon-name><tp:taxon-name-part taxon-name-part-type="genus" reg="Isoetes">Isoetes</tp:taxon-name-part> <tp:taxon-name-part taxon-name-part-type="species" reg="ulei">ulei</tp:taxon-name-part></tp:taxon-name></italic> (Ule 3533, HBG), <italic><tp:taxon-name><tp:taxon-name-part taxon-name-part-type="genus" reg="Isoetes">I.</tp:taxon-name-part> <tp:taxon-name-part taxon-name-part-type="species" reg="martii">martii</tp:taxon-name-part></tp:taxon-name></italic> (Pereira 720, UPCB) and <italic><tp:taxon-name><tp:taxon-name-part taxon-name-part-type="genus" reg="Isoetes">I.</tp:taxon-name-part> <tp:taxon-name-part taxon-name-part-type="hybrid-sign">×</tp:taxon-name-part> <tp:taxon-name-part taxon-name-part-type="species" reg="goebelii">goebelii</tp:taxon-name-part></tp:taxon-name></italic> (Pereira 718, UPCB). <bold>A–C</bold> Megaspore of <italic><tp:taxon-name><tp:taxon-name-part taxon-name-part-type="genus" reg="Isoetes">I.</tp:taxon-name-part> <tp:taxon-name-part taxon-name-part-type="species" reg="ulei">ulei</tp:taxon-name-part></tp:taxon-name></italic> <bold>A</bold> Proximal view <bold>B</bold> Distal view <bold>C</bold> Equatorial view <bold>D–F</bold> Megaspore of <italic><tp:taxon-name><tp:taxon-name-part taxon-name-part-type="genus" reg="Isoetes">I.</tp:taxon-name-part> <tp:taxon-name-part taxon-name-part-type="species" reg="martii">martii</tp:taxon-name-part></tp:taxon-name></italic> <bold>D</bold> Proximal view <bold>E</bold> Distal view <bold>F</bold> Equatorial view <bold>G–I</bold> Megaspore of <italic><tp:taxon-name><tp:taxon-name-part taxon-name-part-type="genus" reg="Isoetes">I.</tp:taxon-name-part> <tp:taxon-name-part taxon-name-part-type="hybrid-sign">×</tp:taxon-name-part> <tp:taxon-name-part taxon-name-part-type="species" reg="goebelii">goebelii</tp:taxon-name-part></tp:taxon-name></italic> <bold>G</bold> Proximal view <bold>H</bold> Distal view <bold>I</bold> Equatorial view. All scale bars = 100 µm.</p></caption><graphic xmlns:xlink="http://www.w3.org/1999/xlink" xlink:href="phytokeys-89-091-g003.jpg" position="float" orientation="portrait" xlink:type="simple" id="oo_166430.jpg"/></fig><fig id="F4" position="float" orientation="portrait"><label>Figure 4.</label><caption><p>
                <abbrev xmlns:xlink="http://www.w3.org/1999/xlink" xlink:title="Scanning electron microscope" id="ABBRID0EPDAE" xlink:type="simple">SEM</abbrev> images of the megaspore of <italic><tp:taxon-name><tp:taxon-name-part taxon-name-part-type="genus" reg="Isoetes">Isoetes</tp:taxon-name-part> <tp:taxon-name-part taxon-name-part-type="species" reg="ulei">ulei</tp:taxon-name-part></tp:taxon-name></italic> (Ule 3533, HBG), <italic><tp:taxon-name><tp:taxon-name-part taxon-name-part-type="genus" reg="Isoetes">I.</tp:taxon-name-part> <tp:taxon-name-part taxon-name-part-type="species" reg="martii">martii</tp:taxon-name-part></tp:taxon-name></italic> (Pereira 726, UPCB) and <italic><tp:taxon-name><tp:taxon-name-part taxon-name-part-type="genus" reg="Isoetes">I.</tp:taxon-name-part></tp:taxon-name></italic> ×g<italic>oebelii</italic> (Pereira 718, UPCB). <bold>A–B</bold> Details of the macrosculpture of the megaspore of <italic><tp:taxon-name><tp:taxon-name-part taxon-name-part-type="genus" reg="Isoetes">I.</tp:taxon-name-part> <tp:taxon-name-part taxon-name-part-type="species" reg="ulei">ulei</tp:taxon-name-part></tp:taxon-name></italic> <bold>A</bold> Proximal view <bold>B</bold> Distal view <bold>C</bold> Details of the microsculpture of the megaspore of <italic><tp:taxon-name><tp:taxon-name-part taxon-name-part-type="genus" reg="Isoetes">I.</tp:taxon-name-part> <tp:taxon-name-part taxon-name-part-type="species" reg="ulei">ulei</tp:taxon-name-part></tp:taxon-name></italic> in distal view showing the terminal ends of anastomosed bars joined forming echinulae <bold>D–E</bold> Details of the macrosculpture of the megaspore of <italic><tp:taxon-name><tp:taxon-name-part taxon-name-part-type="species" reg="martii">martii</tp:taxon-name-part></tp:taxon-name></italic> <bold>D</bold> Proximal view. E. Distal view <bold>F</bold> Details of the microsculpture of the megaspore of <italic><tp:taxon-name><tp:taxon-name-part taxon-name-part-type="species" reg="martii">martii</tp:taxon-name-part></tp:taxon-name></italic> in distal view showing the terminal ends of anastomosed bars joined forming echinulae <bold>G–H</bold> Details of the macrosculpture of the megaspore of <italic><tp:taxon-name><tp:taxon-name-part taxon-name-part-type="genus" reg="Isoetes">I.</tp:taxon-name-part> <tp:taxon-name-part taxon-name-part-type="hybrid-sign">×</tp:taxon-name-part> <tp:taxon-name-part taxon-name-part-type="species" reg="goebelii">goebelii</tp:taxon-name-part></tp:taxon-name></italic> <bold>G</bold> Proximal view <bold>H</bold> Distal view <bold>I</bold> Details of the microsculpture of the megaspore of <italic><tp:taxon-name><tp:taxon-name-part taxon-name-part-type="genus" reg="Isoetes">I.</tp:taxon-name-part> <tp:taxon-name-part taxon-name-part-type="hybrid-sign">×</tp:taxon-name-part> <tp:taxon-name-part taxon-name-part-type="species" reg="goebelii">goebelii</tp:taxon-name-part></tp:taxon-name></italic> in distal view showing the terminal ends of anastomosed bars joined forming echinulae. Scale bars: <bold>A, B, D, E, G, H</bold> = 10 µm; <bold>C, F, I</bold> = 1 µm.</p></caption><graphic xmlns:xlink="http://www.w3.org/1999/xlink" xlink:href="phytokeys-89-091-g004.jpg" position="float" orientation="portrait" xlink:type="simple" id="oo_166431.jpg"/></fig><fig id="F5" position="float" orientation="portrait"><label>Figure 5.</label><caption><p>
                <abbrev xmlns:xlink="http://www.w3.org/1999/xlink" xlink:title="Scanning electron microscope" id="ABBRID0E6HAE" xlink:type="simple">SEM</abbrev> images of the microspore of <italic><tp:taxon-name><tp:taxon-name-part taxon-name-part-type="genus" reg="Isoetes">Isoetes</tp:taxon-name-part> <tp:taxon-name-part taxon-name-part-type="species" reg="ulei">ulei</tp:taxon-name-part></tp:taxon-name></italic> (Ule 3533, HBG), <italic><tp:taxon-name><tp:taxon-name-part taxon-name-part-type="genus" reg="Isoetes">I.</tp:taxon-name-part> <tp:taxon-name-part taxon-name-part-type="species" reg="martii">martii</tp:taxon-name-part></tp:taxon-name></italic> (Regnel 1505, B) and <italic><tp:taxon-name><tp:taxon-name-part taxon-name-part-type="genus" reg="Isoetes">I.</tp:taxon-name-part> <tp:taxon-name-part taxon-name-part-type="hybrid-sign">×</tp:taxon-name-part> <tp:taxon-name-part taxon-name-part-type="species" reg="goebelii">goebelii</tp:taxon-name-part></tp:taxon-name></italic> (Pereira 718, UPCB). <bold>A–C</bold> Microspore of <italic><tp:taxon-name><tp:taxon-name-part taxon-name-part-type="genus" reg="Isoetes">I.</tp:taxon-name-part> <tp:taxon-name-part taxon-name-part-type="species" reg="ulei">ulei</tp:taxon-name-part></tp:taxon-name></italic> <bold>A</bold> Proximal view <bold>B</bold> Distal view <bold>C</bold> Equatorial view <bold>D–F</bold> Microspore of <italic><tp:taxon-name><tp:taxon-name-part taxon-name-part-type="genus" reg="Isoetes">I.</tp:taxon-name-part> <tp:taxon-name-part taxon-name-part-type="species" reg="martii">martii</tp:taxon-name-part></tp:taxon-name></italic> <bold>D</bold> Proximal view <bold>E</bold> Equatorial view <bold>F</bold> Distal view <bold>G–I</bold> Microspore of <italic><tp:taxon-name><tp:taxon-name-part taxon-name-part-type="genus" reg="Isoetes">I.</tp:taxon-name-part> <tp:taxon-name-part taxon-name-part-type="hybrid-sign">×</tp:taxon-name-part> <tp:taxon-name-part taxon-name-part-type="species" reg="goebelii">goebelii</tp:taxon-name-part></tp:taxon-name></italic> <bold>G</bold> Proximal view <bold>H</bold> Equatorial view <bold>I</bold> Equatorial view. All scale bars = 2 µm</p></caption><graphic xmlns:xlink="http://www.w3.org/1999/xlink" xlink:href="phytokeys-89-091-g005.jpg" position="float" orientation="portrait" xlink:type="simple" id="oo_166432.jpg"/></fig><table-wrap id="T1" position="float" orientation="portrait"><label>Table 1.</label><caption><p>Comparison of morphological characters of the <italic><tp:taxon-name><tp:taxon-name-part taxon-name-part-type="genus" reg="Isoetes">Isoetes</tp:taxon-name-part></tp:taxon-name></italic> species analysed in this study.</p></caption><table id="TID0ECOAC" rules="all"><tbody><tr><td rowspan="1" colspan="2">
                    <bold>Taxon</bold>
                  </td><td rowspan="1" colspan="1">
                    <bold><italic><tp:taxon-name><tp:taxon-name-part taxon-name-part-type="genus" reg="Isoetes">Isoetes</tp:taxon-name-part> <tp:taxon-name-part taxon-name-part-type="hybrid-sign">×</tp:taxon-name-part> <tp:taxon-name-part taxon-name-part-type="species" reg="goebelii">goebelii</tp:taxon-name-part></tp:taxon-name></italic></bold>
                  </td><td rowspan="1" colspan="1">
                    <bold><italic><tp:taxon-name><tp:taxon-name-part taxon-name-part-type="genus" reg="Isoetes">Isoetes</tp:taxon-name-part> <tp:taxon-name-part taxon-name-part-type="species" reg="martii">martii</tp:taxon-name-part></tp:taxon-name></italic></bold>
                  </td><td rowspan="1" colspan="1">
                    <bold><italic><tp:taxon-name><tp:taxon-name-part taxon-name-part-type="genus" reg="Isoetes">Isoetes</tp:taxon-name-part> <tp:taxon-name-part taxon-name-part-type="species" reg="maxima">maxima</tp:taxon-name-part></tp:taxon-name></italic></bold>
                  </td><td rowspan="1" colspan="1">
                    <bold><italic><tp:taxon-name><tp:taxon-name-part taxon-name-part-type="genus" reg="Isoetes">Isoetes</tp:taxon-name-part> <tp:taxon-name-part taxon-name-part-type="species" reg="nana">nana</tp:taxon-name-part></tp:taxon-name></italic></bold>
                  </td><td rowspan="1" colspan="1">
                    <bold><italic><tp:taxon-name><tp:taxon-name-part taxon-name-part-type="genus" reg="Isoetes">Isoetes</tp:taxon-name-part> <tp:taxon-name-part taxon-name-part-type="species" reg="quiririensis">quiririensis</tp:taxon-name-part></tp:taxon-name></italic></bold>
                  </td><td rowspan="1" colspan="1">
                    <bold><italic><tp:taxon-name><tp:taxon-name-part taxon-name-part-type="genus" reg="Isoetes">Isoetes</tp:taxon-name-part> <tp:taxon-name-part taxon-name-part-type="species" reg="ulei">ulei</tp:taxon-name-part></tp:taxon-name></italic></bold>
                  </td><td rowspan="1" colspan="1">
                    <bold><italic><tp:taxon-name><tp:taxon-name-part taxon-name-part-type="genus" reg="Isoetes">Isoetes</tp:taxon-name-part> <tp:taxon-name-part taxon-name-part-type="species" reg="weberi">weberi</tp:taxon-name-part></tp:taxon-name></italic></bold>
                  </td></tr><tr><td rowspan="5" colspan="1">Leaf</td><td rowspan="1" colspan="1">Number</td><td rowspan="1" colspan="1">60–80</td><td rowspan="1" colspan="1">10–65</td><td rowspan="1" colspan="1">23–95</td><td rowspan="1" colspan="1">5–15</td><td rowspan="1" colspan="1">25–60</td><td rowspan="1" colspan="1">20–40</td><td rowspan="1" colspan="1">11–53</td></tr><tr><td rowspan="1" colspan="1">Width (mm)<sup>†</sup></td><td rowspan="1" colspan="1">1.5–1.8</td><td rowspan="1" colspan="1">0.8–1.9</td><td rowspan="1" colspan="1">0.8–2.2</td><td rowspan="1" colspan="1">0.6–1.2</td><td rowspan="1" colspan="1">1.8–2.3</td><td rowspan="1" colspan="1">1.3–2</td><td rowspan="1" colspan="1">0.7–1.4</td></tr><tr><td rowspan="1" colspan="1">Length (cm)</td><td rowspan="1" colspan="1">21–30</td><td rowspan="1" colspan="1">6–32</td><td rowspan="1" colspan="1">15–42</td><td rowspan="1" colspan="1">1.5–3.5</td><td rowspan="1" colspan="1">25–41</td><td rowspan="1" colspan="1">33–60</td><td rowspan="1" colspan="1">9–26</td></tr><tr><td rowspan="1" colspan="1">Form</td><td rowspan="1" colspan="1">linear</td><td rowspan="1" colspan="1">linear</td><td rowspan="1" colspan="1">linear to triangular</td><td rowspan="1" colspan="1">linear to triangular</td><td rowspan="1" colspan="1">linear</td><td rowspan="1" colspan="1">linear</td><td rowspan="1" colspan="1">linear to filiform</td></tr><tr><td rowspan="1" colspan="1">Position</td><td rowspan="1" colspan="1">erect to ascending</td><td rowspan="1" colspan="1">erect</td><td rowspan="1" colspan="1">erect to ascending</td><td rowspan="1" colspan="1">erect</td><td rowspan="1" colspan="1">erect</td><td rowspan="1" colspan="1">erect</td><td rowspan="1" colspan="1">erect to ascending</td></tr><tr><td rowspan="2" colspan="1">Alae</td><td rowspan="1" colspan="1">Length (cm)</td><td rowspan="1" colspan="1">7–7.5</td><td rowspan="1" colspan="1">2–10</td><td rowspan="1" colspan="1">2.5–14</td><td rowspan="1" colspan="1">0.9–1.6</td><td rowspan="1" colspan="1">7.5–15</td><td rowspan="1" colspan="1">4–8.5</td><td rowspan="1" colspan="1">6–12</td></tr><tr><td rowspan="1" colspan="1">Alae/leaf length ratio</td><td rowspan="1" colspan="1">1/4–1/3</td><td rowspan="1" colspan="1">1/5–2/5</td><td rowspan="1" colspan="1">1/5–1/2</td><td rowspan="1" colspan="1">1/2–3/4</td><td rowspan="1" colspan="1">1/3–2/5</td><td rowspan="1" colspan="1">1/10–1/5</td><td rowspan="1" colspan="1">1/4–3/4</td></tr><tr><td rowspan="2" colspan="1">Ligule</td><td rowspan="1" colspan="1">Colour<sup>‡</sup></td><td rowspan="1" colspan="1">dark brown</td><td rowspan="1" colspan="1">brown</td><td rowspan="1" colspan="1">dark brown</td><td rowspan="1" colspan="1">not seen</td><td rowspan="1" colspan="1">brown</td><td rowspan="1" colspan="1">hyaline</td><td rowspan="1" colspan="1">brown</td></tr><tr><td rowspan="1" colspan="1">Form</td><td rowspan="1" colspan="1">base cordate and apex attenuate</td><td rowspan="1" colspan="1">base cordate and apex attenuate</td><td rowspan="1" colspan="1">base cordate and apex acuminate</td><td rowspan="1" colspan="1">not seen</td><td rowspan="1" colspan="1">base cordate and apex acute</td><td rowspan="1" colspan="1">base cordate and apex acute to attenuate</td><td rowspan="1" colspan="1">base cordate (apex not seen)</td></tr><tr><td rowspan="1" colspan="2">Velum covering</td><td rowspan="1" colspan="1">ca. 1/3</td><td rowspan="1" colspan="1">1/2–3/4</td><td rowspan="1" colspan="1">1/3–3/4</td><td rowspan="1" colspan="1">ca. 1/2</td><td rowspan="1" colspan="1">3/4 to complete</td><td rowspan="1" colspan="1">1/2–3/4</td><td rowspan="1" colspan="1">ca. 1/2</td></tr><tr><td rowspan="3" colspan="1">Sporangium</td><td rowspan="1" colspan="1">Width (mm)</td><td rowspan="1" colspan="1">3.5–4</td><td rowspan="1" colspan="1">2.3–3.5</td><td rowspan="1" colspan="1">3.5–6</td><td rowspan="1" colspan="1">1–1.5</td><td rowspan="1" colspan="1">2.5–4</td><td rowspan="1" colspan="1">2.3–4.2</td><td rowspan="1" colspan="1">2.5–4</td></tr><tr><td rowspan="1" colspan="1">Length (mm)</td><td rowspan="1" colspan="1">8–9</td><td rowspan="1" colspan="1">2.3–7</td><td rowspan="1" colspan="1">5–12</td><td rowspan="1" colspan="1">1.5–2</td><td rowspan="1" colspan="1">5–9</td><td rowspan="1" colspan="1">4–6.5</td><td rowspan="1" colspan="1">3.5–6</td></tr><tr><td rowspan="1" colspan="1">Colour</td><td rowspan="1" colspan="1">hyaline to light brown</td><td rowspan="1" colspan="1">hyaline to brown</td><td rowspan="1" colspan="1">hyaline to light brown</td><td rowspan="1" colspan="1">hyaline</td><td rowspan="1" colspan="1">hyaline to light brown</td><td rowspan="1" colspan="1">hyaline</td><td rowspan="1" colspan="1">hyaline with brown dots</td></tr><tr><td rowspan="1" colspan="2">Habitat</td><td rowspan="1" colspan="1">aquatic submerged, growing in lakes, rivers and streams</td><td rowspan="1" colspan="1">aquatic submerged, growing in lakes, rivers, pods, streams and wet soils</td><td rowspan="1" colspan="1">aquatic submerged, growing in streams</td><td rowspan="1" colspan="1">aquatic, growing in small ponds on rocky outcrops</td><td rowspan="1" colspan="1">aquatic submerged, growing in rivers</td><td rowspan="1" colspan="1">aquatic submerged, growing in lakes</td><td rowspan="1" colspan="1">aquatic submerged and terrestrial, growing in ponds and wet soils</td></tr></tbody></table><table-wrap-foot><fn><p>† Leaf wide at mid length; ‡ Ligula color in dry material</p></fn></table-wrap-foot></table-wrap><table-wrap id="T2" position="float" orientation="portrait"><label>Table 2.</label><caption><p>Comparison of characters of mega– and microspores and chromosome number of <italic><tp:taxon-name><tp:taxon-name-part taxon-name-part-type="genus" reg="Isoetes">Isoetes</tp:taxon-name-part></tp:taxon-name></italic> species analysed in this study.</p></caption><table id="TID0EYQAE" rules="all"><tbody><tr><td rowspan="1" colspan="2">
                    <bold>Species</bold>
                  </td><td rowspan="1" colspan="1">
                    <bold><italic><tp:taxon-name><tp:taxon-name-part taxon-name-part-type="genus" reg="Isoetes">Isoetes</tp:taxon-name-part> <tp:taxon-name-part taxon-name-part-type="hybrid-sign">×</tp:taxon-name-part> <tp:taxon-name-part taxon-name-part-type="species" reg="goebelii">goebelii</tp:taxon-name-part></tp:taxon-name></italic></bold>
                  </td><td rowspan="1" colspan="1">
                    <bold><italic><tp:taxon-name><tp:taxon-name-part taxon-name-part-type="genus" reg="Isoetes">Isoetes</tp:taxon-name-part> <tp:taxon-name-part taxon-name-part-type="species" reg="martii">martii</tp:taxon-name-part></tp:taxon-name></italic></bold>
                  </td><td rowspan="1" colspan="1">
                    <bold><italic><tp:taxon-name><tp:taxon-name-part taxon-name-part-type="genus" reg="Isoetes">Isoetes</tp:taxon-name-part> <tp:taxon-name-part taxon-name-part-type="species" reg="maxima">maxima</tp:taxon-name-part></tp:taxon-name></italic></bold>
                  </td><td rowspan="1" colspan="1">
                    <bold><italic><tp:taxon-name><tp:taxon-name-part taxon-name-part-type="genus" reg="Isoetes">Isoetes</tp:taxon-name-part> <tp:taxon-name-part taxon-name-part-type="species" reg="nana">nana</tp:taxon-name-part></tp:taxon-name></italic></bold>
                  </td><td rowspan="1" colspan="1">
                    <bold><italic><tp:taxon-name><tp:taxon-name-part taxon-name-part-type="genus" reg="Isoetes">Isoetes</tp:taxon-name-part> <tp:taxon-name-part taxon-name-part-type="species" reg="quiririensis">quiririensis</tp:taxon-name-part></tp:taxon-name></italic></bold>
                  </td><td rowspan="1" colspan="1">
                    <bold><italic><tp:taxon-name><tp:taxon-name-part taxon-name-part-type="genus" reg="Isoetes">Isoetes</tp:taxon-name-part> <tp:taxon-name-part taxon-name-part-type="species" reg="ulei">ulei</tp:taxon-name-part></tp:taxon-name></italic></bold>
                  </td><td rowspan="1" colspan="1">
                    <bold><italic><tp:taxon-name><tp:taxon-name-part taxon-name-part-type="genus" reg="Isoetes">Isoetes</tp:taxon-name-part> <tp:taxon-name-part taxon-name-part-type="species" reg="weberi">weberi</tp:taxon-name-part></tp:taxon-name></italic></bold>
                  </td></tr><tr><td rowspan="4" colspan="1">Megaspore</td><td rowspan="1" colspan="1">Diameter (µm)</td><td rowspan="1" colspan="1">535–717; x=637</td><td rowspan="1" colspan="1">640–913; x=705</td><td rowspan="1" colspan="1">460–670; x=580</td><td rowspan="1" colspan="1">480–520; x=500</td><td rowspan="1" colspan="1">477–670; x=567</td><td rowspan="1" colspan="1">431–635; x=527</td><td rowspan="1" colspan="1">360–490; x=442</td></tr><tr><td rowspan="1" colspan="1">Macrosculpture of the proximal surface</td><td rowspan="1" colspan="1">cristate</td><td rowspan="1" colspan="1">reticulate</td><td rowspan="1" colspan="1">laevigate</td><td rowspan="1" colspan="1">rugulate, rarely laevigate or obscurely cristate</td><td rowspan="1" colspan="1">verrucate</td><td rowspan="1" colspan="1">cristate</td><td rowspan="1" colspan="1">rugulate or verrucate</td></tr><tr><td rowspan="1" colspan="1">Macrosculpture of the distal surface</td><td rowspan="1" colspan="1">cristate or reticulate</td><td rowspan="1" colspan="1">reticulate</td><td rowspan="1" colspan="1">laevigate to obscurely verrucate</td><td rowspan="1" colspan="1">rugulate, rarely laevigate or obscurely cristate</td><td rowspan="1" colspan="1">verrucate</td><td rowspan="1" colspan="1">cristate</td><td rowspan="1" colspan="1">rugulate or verrucate</td></tr><tr><td rowspan="1" colspan="1">Microsculpture of the proximal and distal surface (terminal ends of anastomosed bars)</td><td rowspan="1" colspan="1">echinulae</td><td rowspan="1" colspan="1">echinulae</td><td rowspan="1" colspan="1">baccillae</td><td rowspan="1" colspan="1">bacillae or rarely echinulae</td><td rowspan="1" colspan="1">echinulae or rarely bacillae</td><td rowspan="1" colspan="1">echinulae</td><td rowspan="1" colspan="1">echinulae</td></tr><tr><td rowspan="3" colspan="1">Microspore</td><td rowspan="1" colspan="1">Maximum length (µm)</td><td rowspan="1" colspan="1">30–36; x=34</td><td rowspan="1" colspan="1">32–41; x=36</td><td rowspan="1" colspan="1">23–34; x=29</td><td rowspan="1" colspan="1">29–33; x= 31</td><td rowspan="1" colspan="1">26–34; x=31</td><td rowspan="1" colspan="1">25–32; x=29</td><td rowspan="1" colspan="1">27–31; x= 29</td></tr><tr><td rowspan="1" colspan="1">Macrosculpture of the proximal surface</td><td rowspan="1" colspan="1">densely echinate</td><td rowspan="1" colspan="1">laevigate</td><td rowspan="1" colspan="1">densely echinate</td><td rowspan="1" colspan="1">sparsely echinate</td><td rowspan="1" colspan="1">sparsely echinate</td><td rowspan="1" colspan="1">densely echinate</td><td rowspan="1" colspan="1">sparsely echinate or laevigate</td></tr><tr><td rowspan="1" colspan="1">Macrosculpture of the distal surface</td><td rowspan="1" colspan="1">densely echinate</td><td rowspan="1" colspan="1">laevigate</td><td rowspan="1" colspan="1">densely echinate</td><td rowspan="1" colspan="1">sparsely echinate</td><td rowspan="1" colspan="1">sparsely echinate</td><td rowspan="1" colspan="1">densely echinate</td><td rowspan="1" colspan="1">sparsely to densely echinate</td></tr><tr><td rowspan="1" colspan="2">Chromosome number</td><td rowspan="1" colspan="1">33</td><td rowspan="1" colspan="1">44</td><td rowspan="1" colspan="1">22</td><td rowspan="1" colspan="1">–</td><td rowspan="1" colspan="1">22</td><td rowspan="1" colspan="1">–</td><td rowspan="1" colspan="1">–</td></tr></tbody></table></table-wrap><p>In the coastal mountains in southern Brazil, three other species with non-reticulate megaspore occur that are similar to this new species (Figure <xref ref-type="fig" rid="F2">2</xref>; Table <xref ref-type="table" rid="T1">1</xref>–<xref ref-type="table" rid="T2">2</xref>): <italic><tp:taxon-name><tp:taxon-name-part taxon-name-part-type="genus" reg="Isoetes">I.</tp:taxon-name-part> <tp:taxon-name-part taxon-name-part-type="species" reg="weberi">weberi</tp:taxon-name-part></tp:taxon-name></italic> U. <!--PageBreak--><!--PageBreak--><!--PageBreak-->Weber (Figures <xref ref-type="fig" rid="F6">6A–C</xref>, <xref ref-type="fig" rid="F7">7D–F</xref> and <xref ref-type="fig" rid="F8">8A–C</xref>), <italic><tp:taxon-name><tp:taxon-name-part taxon-name-part-type="genus" reg="Isoetes">I.</tp:taxon-name-part> <tp:taxon-name-part taxon-name-part-type="species" reg="quiririensis">quiririensis</tp:taxon-name-part></tp:taxon-name></italic> J.B.S. Pereira &amp; Labiak (Figures <xref ref-type="fig" rid="F6">6D–F</xref>, <xref ref-type="fig" rid="F7">7G–I</xref> and <xref ref-type="fig" rid="F8">8D–F</xref>) and <italic><tp:taxon-name><tp:taxon-name-part taxon-name-part-type="genus" reg="Isoetes">I.</tp:taxon-name-part> <tp:taxon-name-part taxon-name-part-type="species" reg="maxima">maxima</tp:taxon-name-part></tp:taxon-name></italic> Hickey, Macluf &amp; Link-Pérez (Figures <xref ref-type="fig" rid="F6">6G–I</xref>, <xref ref-type="fig" rid="F7">7J–L</xref> and <xref ref-type="fig" rid="F8">8G–I</xref>). <italic><tp:taxon-name><tp:taxon-name-part taxon-name-part-type="genus" reg="Isoetes">Isoetes</tp:taxon-name-part> <tp:taxon-name-part taxon-name-part-type="species" reg="nana">nana</tp:taxon-name-part></tp:taxon-name></italic> can be distinguished by the characters shown in the following taxonomic key and in Tables <xref ref-type="table" rid="T1">1</xref> and <xref ref-type="table" rid="T2">2</xref>. Furthermore, although the microsculpture of the megaspore seems to be a reliable source of taxonomic characters and it has been widely used to separate species in <italic><tp:taxon-name><tp:taxon-name-part taxon-name-part-type="genus" reg="Selaginella">Selaginella</tp:taxon-name-part></tp:taxon-name></italic> (<xref ref-type="bibr" rid="B16">Schulz et al. 2013</xref>; <xref ref-type="bibr" rid="B1">Bauer et al. 2016</xref>), the megaspore microsculpture in <italic><tp:taxon-name><tp:taxon-name-part taxon-name-part-type="genus" reg="Isoetes">Isoetes</tp:taxon-name-part></tp:taxon-name></italic> is rarely studied and used in the taxonomy (but see <xref ref-type="bibr" rid="B8">Macluf et al. 2003</xref>; <xref ref-type="bibr" rid="B23">Troia et al. 2012</xref>; <xref ref-type="bibr" rid="B15">Schafran et al. 2016</xref>). We observed that the microsculpture of the proximal-distal surfaces of the megaspores of <italic><tp:taxon-name><tp:taxon-name-part taxon-name-part-type="genus" reg="Isoetes">I.</tp:taxon-name-part> <tp:taxon-name-part taxon-name-part-type="species" reg="nana">nana</tp:taxon-name-part></tp:taxon-name></italic> consists of anastomosed bars, whose terminal ends are joined forming bacillae or more rarely echinulae (Figure <xref ref-type="fig" rid="F7">7C</xref>). Amongst the analysed species, only <italic><tp:taxon-name><tp:taxon-name-part taxon-name-part-type="genus" reg="Isoetes">I.</tp:taxon-name-part> <tp:taxon-name-part taxon-name-part-type="species" reg="maxima">maxima</tp:taxon-name-part></tp:taxon-name></italic> shows a similar microsculpture pattern (Figure <xref ref-type="fig" rid="F7">7L</xref>), while all remaining species present terminal ends of anastomosed bars joined forming echinulae (or more rarely bacillae in <italic><tp:taxon-name><tp:taxon-name-part taxon-name-part-type="genus" reg="Isoetes">I.</tp:taxon-name-part> <tp:taxon-name-part taxon-name-part-type="species" reg="quiririensis">quiririensis</tp:taxon-name-part></tp:taxon-name></italic>) (Figures <xref ref-type="fig" rid="F4">4C, F, I</xref> and <xref ref-type="fig" rid="F7">7F, I</xref>). <!--PageBreak-->These data show that megaspore microsculpture may provide useful characters not only to identify <italic><tp:taxon-name><tp:taxon-name-part taxon-name-part-type="genus" reg="Isoetes">I.</tp:taxon-name-part> <tp:taxon-name-part taxon-name-part-type="species" reg="nana">nana</tp:taxon-name-part></tp:taxon-name></italic>, but also for the taxonomy of Brazilian <italic><tp:taxon-name><tp:taxon-name-part taxon-name-part-type="genus" reg="Isoetes">Isoetes</tp:taxon-name-part></tp:taxon-name></italic>.</p><fig id="F6" position="float" orientation="portrait"><label>Figure 6.</label><caption><p>
                <abbrev xmlns:xlink="http://www.w3.org/1999/xlink" xlink:title="Scanning electron microscope" id="ABBRID0EXNAG" xlink:type="simple">SEM</abbrev> images of the megaspore of <italic><tp:taxon-name><tp:taxon-name-part taxon-name-part-type="genus" reg="Isoetes">Isoetes</tp:taxon-name-part> <tp:taxon-name-part taxon-name-part-type="species" reg="weberi">weberi</tp:taxon-name-part></tp:taxon-name></italic> (Herter 95840, US), <italic><tp:taxon-name><tp:taxon-name-part taxon-name-part-type="genus" reg="Isoetes">I.</tp:taxon-name-part> <tp:taxon-name-part taxon-name-part-type="species" reg="quiririensis">quiririensis</tp:taxon-name-part></tp:taxon-name></italic> (Pereira 635, UPCB), <italic><tp:taxon-name><tp:taxon-name-part taxon-name-part-type="genus" reg="Isoetes">I.</tp:taxon-name-part> <tp:taxon-name-part taxon-name-part-type="species" reg="maxima">maxima</tp:taxon-name-part></tp:taxon-name></italic> (Pereira 631, UPCB). <bold>A–C</bold> Megaspore of <italic><tp:taxon-name><tp:taxon-name-part taxon-name-part-type="genus" reg="Isoetes">I.</tp:taxon-name-part> <tp:taxon-name-part taxon-name-part-type="species" reg="weberi">weberi</tp:taxon-name-part></tp:taxon-name></italic> <bold>A</bold> Proximal view <bold>B</bold> Distal view <bold>C</bold> Equatorial view <bold>D–F</bold> Megaspore of <italic><tp:taxon-name><tp:taxon-name-part taxon-name-part-type="genus" reg="Isoetes">I.</tp:taxon-name-part> <tp:taxon-name-part taxon-name-part-type="species" reg="quiririensis">quiririensis</tp:taxon-name-part></tp:taxon-name></italic> <bold>D</bold> Proximal view <bold>E</bold> Distal view <bold>F</bold> Equatorial view <bold>G–I</bold> Megaspore of <italic><tp:taxon-name><tp:taxon-name-part taxon-name-part-type="genus" reg="Isoetes">I.</tp:taxon-name-part> <tp:taxon-name-part taxon-name-part-type="species" reg="maxima">maxima</tp:taxon-name-part></tp:taxon-name></italic> <bold>J</bold> Proximal view <bold>K</bold> Distal view <bold>L</bold> Equatorial view. All scale bars = 100 µm.</p></caption><graphic xmlns:xlink="http://www.w3.org/1999/xlink" xlink:href="phytokeys-89-091-g006.jpg" position="float" orientation="portrait" xlink:type="simple" id="oo_166434.jpg"/></fig><fig id="F7" position="float" orientation="portrait"><label>Figure 7.</label><caption><p>
                <abbrev xmlns:xlink="http://www.w3.org/1999/xlink" xlink:title="Scanning electron microscope" id="ABBRID0ECRAG" xlink:type="simple">SEM</abbrev> images of the megaspore of <italic><tp:taxon-name><tp:taxon-name-part taxon-name-part-type="genus" reg="Isoetes">Isoetes</tp:taxon-name-part> <tp:taxon-name-part taxon-name-part-type="species" reg="nana">nana</tp:taxon-name-part></tp:taxon-name></italic> (Ule 98, G), <italic><tp:taxon-name><tp:taxon-name-part taxon-name-part-type="genus" reg="Isoetes">I.</tp:taxon-name-part> <tp:taxon-name-part taxon-name-part-type="species" reg="weberi">weberi</tp:taxon-name-part></tp:taxon-name></italic> (Herter 95840, US), <italic><tp:taxon-name><tp:taxon-name-part taxon-name-part-type="genus" reg="Isoetes">I.</tp:taxon-name-part> <tp:taxon-name-part taxon-name-part-type="species" reg="quiririensis">quiririensis</tp:taxon-name-part></tp:taxon-name></italic> (Pereira 635, UPCB), <italic><tp:taxon-name><tp:taxon-name-part taxon-name-part-type="genus" reg="Isoetes">I.</tp:taxon-name-part> <tp:taxon-name-part taxon-name-part-type="species" reg="maxima">maxima</tp:taxon-name-part></tp:taxon-name></italic> (Pereira 631, UPCB). <bold>A–B</bold> Details of the macrosculpture of the megaspore of <italic><tp:taxon-name><tp:taxon-name-part taxon-name-part-type="genus" reg="Isoetes">I.</tp:taxon-name-part> <tp:taxon-name-part taxon-name-part-type="species" reg="nana">nana</tp:taxon-name-part></tp:taxon-name></italic> <bold>A</bold> Proximal view <bold>B</bold> Distal view <bold>C</bold> Details of the microsculpture of the megaspore of <italic><tp:taxon-name><tp:taxon-name-part taxon-name-part-type="genus" reg="Isoetes">I.</tp:taxon-name-part> <tp:taxon-name-part taxon-name-part-type="species" reg="nana">nana</tp:taxon-name-part></tp:taxon-name></italic> in distal view showing the terminal ends of anastomosed bars joined forming bacillae or more rarely echinulae <bold>D–E</bold> Details of the macrosculpture of the megaspore of <italic><tp:taxon-name><tp:taxon-name-part taxon-name-part-type="genus" reg="Isoetes">I.</tp:taxon-name-part> <tp:taxon-name-part taxon-name-part-type="species" reg="weberi">weberi</tp:taxon-name-part></tp:taxon-name></italic> <bold>D</bold> Proximal view <bold>E</bold> Distal view <bold>F</bold> Details of the microsculpture of the megaspore of <italic><tp:taxon-name><tp:taxon-name-part taxon-name-part-type="genus" reg="Isoetes">I.</tp:taxon-name-part> <tp:taxon-name-part taxon-name-part-type="species" reg="weberi">weberi</tp:taxon-name-part></tp:taxon-name></italic> in distal view showing the terminal ends of anastomosed bars joined forming echinulae <bold>G–H</bold> Details of the macrosculpture of the megaspore of <italic><tp:taxon-name><tp:taxon-name-part taxon-name-part-type="genus" reg="Isoetes">I.</tp:taxon-name-part> <tp:taxon-name-part taxon-name-part-type="species" reg="quiririensis">quiririensis</tp:taxon-name-part></tp:taxon-name></italic> <bold>G</bold> Proximal view <bold>H</bold> Distal view <bold>I</bold> Details of the microsculpture of the megaspore of <italic><tp:taxon-name><tp:taxon-name-part taxon-name-part-type="genus" reg="Isoetes">I.</tp:taxon-name-part> <tp:taxon-name-part taxon-name-part-type="species" reg="quiririensis">quiririensis</tp:taxon-name-part></tp:taxon-name></italic> in distal view showing the terminal ends of anastomosed bars joined forming echinulae or rarely bacillae <bold>J–K</bold> Details of the macrosculpture of the megaspore of <italic><tp:taxon-name><tp:taxon-name-part taxon-name-part-type="genus" reg="Isoetes">I.</tp:taxon-name-part> <tp:taxon-name-part taxon-name-part-type="species" reg="maxima">maxima</tp:taxon-name-part></tp:taxon-name></italic> <bold>J</bold> Proximal view <bold>K</bold> Distal view <bold>L</bold> Details of the microsculpture of the megaspore of <italic><tp:taxon-name><tp:taxon-name-part taxon-name-part-type="genus" reg="Isoetes">I.</tp:taxon-name-part> <tp:taxon-name-part taxon-name-part-type="species" reg="maxima">maxima</tp:taxon-name-part></tp:taxon-name></italic> in distal view showing the terminal ends of anastomosed bars joined forming bacillae. Scale bars: <bold>A, B, D, E, G, H, J, K</bold> = 10 µm; <bold>C, F, I, L</bold> = 1 µm.</p></caption><graphic xmlns:xlink="http://www.w3.org/1999/xlink" xlink:href="phytokeys-89-091-g007.jpg" position="float" orientation="portrait" xlink:type="simple" id="oo_166435.jpg"/></fig><fig id="F8" position="float" orientation="portrait"><label>Figure 8.</label><caption><p>
                <abbrev xmlns:xlink="http://www.w3.org/1999/xlink" xlink:title="Scanning electron microscope" id="ABBRID0E2WAG" xlink:type="simple">SEM</abbrev> images of the microspore of <italic><tp:taxon-name><tp:taxon-name-part taxon-name-part-type="genus" reg="Isoetes">Isoetes</tp:taxon-name-part> <tp:taxon-name-part taxon-name-part-type="species" reg="weberi">weberi</tp:taxon-name-part></tp:taxon-name></italic> (Herter 95840, US), <italic><tp:taxon-name><tp:taxon-name-part taxon-name-part-type="genus" reg="Isoetes">I.</tp:taxon-name-part> <tp:taxon-name-part taxon-name-part-type="species" reg="quiririensis">quiririensis</tp:taxon-name-part></tp:taxon-name></italic> (Pereira 635, UPCB), <italic><tp:taxon-name><tp:taxon-name-part taxon-name-part-type="genus" reg="Isoetes">I.</tp:taxon-name-part> <tp:taxon-name-part taxon-name-part-type="species" reg="maxima">maxima</tp:taxon-name-part></tp:taxon-name></italic> (Pereira 631, UPCB). <bold>A–C</bold> Microspore of <italic><tp:taxon-name><tp:taxon-name-part taxon-name-part-type="genus" reg="Isoetes">I.</tp:taxon-name-part> <tp:taxon-name-part taxon-name-part-type="species" reg="weberi">weberi</tp:taxon-name-part></tp:taxon-name></italic> <bold>A</bold> Proximal view <bold>B</bold> Equatorial view <bold>C</bold> Distal view <bold>D–F</bold> Microspore of <italic><tp:taxon-name><tp:taxon-name-part taxon-name-part-type="genus" reg="Isoetes">I.</tp:taxon-name-part> <tp:taxon-name-part taxon-name-part-type="species" reg="quiririensis">quiririensis</tp:taxon-name-part></tp:taxon-name></italic> <bold>D</bold> Proximal view <bold>E</bold> Equatorial view <bold>F</bold> Distal view <bold>G–I</bold> Microspore of <italic><tp:taxon-name><tp:taxon-name-part taxon-name-part-type="genus" reg="Isoetes">I.</tp:taxon-name-part> <tp:taxon-name-part taxon-name-part-type="species" reg="maxima">maxima</tp:taxon-name-part></tp:taxon-name></italic> <bold>G</bold> Proximal view <bold>H</bold> Equatorial view <bold>I</bold> Distal view. All scale bars = 2 µm.</p></caption><graphic xmlns:xlink="http://www.w3.org/1999/xlink" xlink:href="phytokeys-89-091-g008.jpg" position="float" orientation="portrait" xlink:type="simple" id="oo_166437.jpg"/></fig><p>Since there is a correlation between spore sizes and ploidy level (Kott and Britton 1980; <xref ref-type="bibr" rid="B22">Troia 2001</xref>; <xref ref-type="bibr" rid="B10">Pereira et al. 2015</xref>) and <italic><tp:taxon-name><tp:taxon-name-part taxon-name-part-type="genus" reg="Isoetes">I.</tp:taxon-name-part> <tp:taxon-name-part taxon-name-part-type="species" reg="nana">nana</tp:taxon-name-part></tp:taxon-name></italic> presents mega- and microspore sizes that are similar to those of the diploids <italic><tp:taxon-name><tp:taxon-name-part taxon-name-part-type="genus" reg="Isoetes">I.</tp:taxon-name-part> <tp:taxon-name-part taxon-name-part-type="species" reg="quiririensis">quiririensis</tp:taxon-name-part></tp:taxon-name></italic> and <italic><tp:taxon-name><tp:taxon-name-part taxon-name-part-type="genus" reg="Isoetes">I.</tp:taxon-name-part> <tp:taxon-name-part taxon-name-part-type="species" reg="maxima">maxima</tp:taxon-name-part></tp:taxon-name></italic> (Table <xref ref-type="table" rid="T2">2</xref>), we hypothesise that <italic><tp:taxon-name><tp:taxon-name-part taxon-name-part-type="genus" reg="Isoetes">I.</tp:taxon-name-part> <tp:taxon-name-part taxon-name-part-type="species" reg="nana">nana</tp:taxon-name-part></tp:taxon-name></italic> is also diploid.</p></tp:treatment-sec><tp:treatment-sec sec-type="conservation status" id="SECID0EY2AG"><title>Conservation status.</title><p>Since <italic><tp:taxon-name><tp:taxon-name-part taxon-name-part-type="genus" reg="Isoetes">I.</tp:taxon-name-part> <tp:taxon-name-part taxon-name-part-type="species" reg="nana">nana</tp:taxon-name-part></tp:taxon-name></italic> is currently known from a single (not recently confirmed) locality, it may deserve special attention concerning its conservation status. <!--PageBreak-->However, based on our current knowledge on this species and according to IUCN Red List criteria (<xref ref-type="bibr" rid="B6">IUCN 2012</xref>), it is assessed here as data deficient (<abbrev xmlns:xlink="http://www.w3.org/1999/xlink" xlink:title="data deficient" id="ABBRID0EP3AG" xlink:type="simple">DD</abbrev>).</p></tp:treatment-sec><ref-list><ref id="B2"><mixed-citation xmlns:xlink="http://www.w3.org/1999/xlink" xlink:type="simple">
          <person-group><name name-style="western"><surname>Fuchs-Eckert</surname><given-names>HP</given-names></name></person-group> (<year>1982</year>) <article-title>Zur heutigen Kenntnis von Vorkommen und Verbreitung der südamerikanischen <italic><tp:taxon-name><tp:taxon-name-part taxon-name-part-type="genus">Isoetes</tp:taxon-name-part></tp:taxon-name></italic>-Arten.</article-title> <source>Proceedings of the Koninklijke Nederlandse Akademie van Wetenschappen, Series C</source> <volume>85</volume>(<issue>2</issue>): <fpage>205</fpage>–<lpage>260</lpage>.</mixed-citation></ref><ref id="B5"><mixed-citation xmlns:xlink="http://www.w3.org/1999/xlink" xlink:type="simple">
          <person-group><name name-style="western"><surname>Hickey</surname><given-names>RJ</given-names></name></person-group> (<year>1985</year>) Revisionary studies of Neotropical <italic><tp:taxon-name><tp:taxon-name-part taxon-name-part-type="genus">Isoetes</tp:taxon-name-part></tp:taxon-name></italic>. PhD Thesis, The University of Connecticut, Storrs, USA.</mixed-citation></ref><ref id="B16"><mixed-citation xmlns:xlink="http://www.w3.org/1999/xlink" xlink:type="simple">
          <person-group><name name-style="western"><surname>Schulz</surname><given-names>C</given-names></name><name name-style="western"><surname>Homberg</surname><given-names>J</given-names></name><name name-style="western"><surname>Stützel</surname><given-names>T</given-names></name></person-group> (<year>2013</year>) <article-title>Taxonomic revision of <tp:taxon-name><tp:taxon-name-part taxon-name-part-type="genus">Selaginella</tp:taxon-name-part> <tp:taxon-name-part taxon-name-part-type="infraspecific-rank">subg.</tp:taxon-name-part> <tp:taxon-name-part taxon-name-part-type="subgenus">Ericetorum</tp:taxon-name-part></tp:taxon-name>.</article-title> <source>Systematic Botany</source> <volume>38</volume>(<issue>1</issue>): <fpage>5</fpage>–<lpage>14</lpage>. <ext-link xlink:type="simple" ext-link-type="uri" xlink:href="http://www.bioone.org/doi/full/10.1600/036364413X661935">http://www.bioone.org/doi/full/10.1600/036364413X661935</ext-link></mixed-citation></ref><ref id="B1"><mixed-citation xmlns:xlink="http://www.w3.org/1999/xlink" xlink:type="simple">
          <person-group><name name-style="western"><surname>Bauer</surname><given-names>DS</given-names></name><name name-style="western"><surname>Prado</surname><given-names>J</given-names></name><name name-style="western"><surname>Trovó</surname><given-names>M</given-names></name><name name-style="western"><surname>Coan</surname><given-names>AI</given-names></name><name name-style="western"><surname>Stützel</surname><given-names>T</given-names></name><name name-style="western"><surname>Schulz</surname><given-names>C</given-names></name></person-group> (<year>2016</year>) <article-title>Megaspore investigations of <italic><tp:taxon-name><tp:taxon-name-part taxon-name-part-type="genus">Selaginella</tp:taxon-name-part></tp:taxon-name></italic> species from São Paulo, Brazil.</article-title> <source>American Fern Journal</source> <volume>106</volume>(<issue>2</issue>): <fpage>55</fpage>–<lpage>86</lpage>. <ext-link xlink:type="simple" ext-link-type="doi" xlink:href="10.1640/0002-8444-106.2.55.1">http://dx.doi.org/10.1640/0002-8444-106.2.55.1</ext-link></mixed-citation></ref><ref id="B8"><mixed-citation xmlns:xlink="http://www.w3.org/1999/xlink" xlink:type="simple">
          <person-group><name name-style="western"><surname>Macluf</surname><given-names>CC</given-names></name><name name-style="western"><surname>Morbelli</surname><given-names>MA</given-names></name><name name-style="western"><surname>Giudice</surname><given-names>GE</given-names></name></person-group> (<year>2003</year>) <article-title>Morphology and ultrastructure of megaspores and microspores of <italic><tp:taxon-name><tp:taxon-name-part taxon-name-part-type="genus">Isoetes</tp:taxon-name-part> <tp:taxon-name-part taxon-name-part-type="species">savatieri</tp:taxon-name-part></tp:taxon-name></italic> Franchet (<tp:taxon-name><tp:taxon-name-part taxon-name-part-type="phylum">Lycophyta</tp:taxon-name-part></tp:taxon-name>).</article-title> <source>Review of Palaeobotany and Palynology</source> <volume>126</volume>: <fpage>197</fpage>–<lpage>209</lpage>. <ext-link xlink:type="simple" ext-link-type="doi" xlink:href="10.1016/S0034-6667(03)00086-1">https://doi.org/10.1016/S0034-6667(03)00086-1</ext-link></mixed-citation></ref><ref id="B23"><mixed-citation xmlns:xlink="http://www.w3.org/1999/xlink" xlink:type="simple">
          <person-group><name name-style="western"><surname>Troia</surname><given-names>A</given-names></name><name name-style="western"><surname>Bazan</surname><given-names>G</given-names></name><name name-style="western"><surname>Schicchi</surname><given-names>R</given-names></name></person-group> (<year>2012</year>) <article-title>Micromorphological approach to the systematics of Mediterranean <italic><tp:taxon-name><tp:taxon-name-part taxon-name-part-type="genus">Isoetes</tp:taxon-name-part></tp:taxon-name></italic> species (<tp:taxon-name><tp:taxon-name-part taxon-name-part-type="family">Isoetaceae</tp:taxon-name-part></tp:taxon-name>, <tp:taxon-name><tp:taxon-name-part taxon-name-part-type="phylum">Lycopodiophyta</tp:taxon-name-part></tp:taxon-name>): Analysis of the megaspore surface.</article-title> <source>Grana</source> <volume>51</volume>: <fpage>35</fpage>–<lpage>43</lpage>. <ext-link xlink:type="simple" ext-link-type="doi" xlink:href="10.1080/00173134.2011.637131">https://doi.org/10.1080/00173134.2011.637131</ext-link></mixed-citation></ref><ref id="B15"><mixed-citation xmlns:xlink="http://www.w3.org/1999/xlink" xlink:type="simple">
          <person-group><name name-style="western"><surname>Schafran</surname><given-names>PW</given-names></name><name name-style="western"><surname>Leonard</surname><given-names>SW</given-names></name><name name-style="western"><surname>Bray</surname><given-names>RD</given-names></name><name name-style="western"><surname>Taylor</surname><given-names>WC</given-names></name><name name-style="western"><surname>Musselman</surname><given-names>LJ</given-names></name></person-group> (<year>2016</year>) <article-title><italic><tp:taxon-name><tp:taxon-name-part taxon-name-part-type="genus">Isoetes</tp:taxon-name-part> <tp:taxon-name-part taxon-name-part-type="species">mississippiensis</tp:taxon-name-part></tp:taxon-name></italic>: A new quillwort from Mississippi, USA.</article-title> <source>PhytoKeys</source> <volume>74</volume>: <fpage>97</fpage>–<lpage>106</lpage>. doi: <ext-link xlink:type="simple" ext-link-type="doi" xlink:href="10.3897/phytokeys.74.10380">10.3897/phytokeys.74.10380</ext-link></mixed-citation></ref><ref id="B22"><mixed-citation xmlns:xlink="http://www.w3.org/1999/xlink" xlink:type="simple">
          <person-group><name name-style="western"><surname>Troia</surname><given-names>A</given-names></name></person-group> (<year>2001</year>) <article-title>The genus <italic><tp:taxon-name><tp:taxon-name-part taxon-name-part-type="genus">Isoetes</tp:taxon-name-part></tp:taxon-name></italic> L. (<tp:taxon-name><tp:taxon-name-part taxon-name-part-type="phylum">Lycophyta</tp:taxon-name-part></tp:taxon-name>, <tp:taxon-name><tp:taxon-name-part taxon-name-part-type="family">Isoetaceae</tp:taxon-name-part></tp:taxon-name>): synthesis of karyological data.</article-title> <source>Webbia</source> <volume>56</volume>(<issue>1</issue>): <fpage>201</fpage>–<lpage>218</lpage>. <ext-link xlink:type="simple" ext-link-type="doi" xlink:href="10.1080/00837792.2001.10670712">https://doi.org/10.1080/00837792.2001.10670712</ext-link></mixed-citation></ref><ref id="B10"><mixed-citation xmlns:xlink="http://www.w3.org/1999/xlink" xlink:type="simple">
          <person-group><name name-style="western"><surname>Pereira</surname><given-names>JBS</given-names></name><name name-style="western"><surname>Mittelbach</surname><given-names>M</given-names></name><name name-style="western"><surname>Labiak</surname><given-names>PH</given-names></name></person-group> (<year>2015</year>) <article-title>Studies on chromosome numbers and spore size in Brazilian <italic>Isoëtes</italic>.</article-title> <source>American Fern Journal</source> <volume>105</volume>(<issue>3</issue>): <fpage>226</fpage>–<lpage>237</lpage>. <ext-link xlink:type="simple" ext-link-type="doi" xlink:href="10.1640/0002-8444-105.3.226">https://doi.org/10.1640/0002-8444-105.3.226</ext-link></mixed-citation></ref><ref id="B6"><mixed-citation xmlns:xlink="http://www.w3.org/1999/xlink" xlink:type="simple">
          <institution xlink:type="simple">IUCN</institution> (<year>2012</year>) <source>IUCN Red List Categories and Criteria: Version 3.1. Second edition.</source> <publisher-name>IUCN</publisher-name>, <publisher-loc>Gland, Switzerland and Cambridge, UK</publisher-loc>, <size units="page">2 pp</size>. <ext-link xlink:type="simple" ext-link-type="uri" xlink:href="http://www.iucnredlist.org/technical-documents/categories-and-criteria">http://www.iucnredlist.org/technical-documents/categories-and-criteria</ext-link> [accessed 07.08.2017]</mixed-citation></ref></ref-list></tp:taxon-treatment>
